# Supplementary material for: Fibrotic lung disease inhibits immune responses to staphylococcal pneumonia via impaired neutrophil and macrophage function
Source: JCI Insight. 2022 Feb 22;7(4):e152690. doi: 10.1172/jci.insight.152690 (PMC8876506; doi:10.1172/jci.insight.152690)
Supplement: Supplemental table 2 [file jciinsight-7-152690-s028.xlsx]

## Sheet: Table 1
Table 2. Primers and probes used throughout experiments.
Name	Sequence (5'-3')	Strand	Modification
Bactin	CCGTGAAAAGATGACCCAGATC	Forward
	CACAGCCTGGATGGCTACGT	Reverse
	TTTGAGACCTTCAACACCCCA	Probe	5’Fam-3’Tamra
Gapdh	GGGCCACGCTAATCTCATTT	Forward
	ATACGGCCAAATCCGTTCAC	Reverse
	CTCCTCGAGCCTCGTCCCGT	Probe	5’Fam-3’Tamra
Il1b	GAGCCCATCCTCTGTGACTCA	Forward
	GTTGTTCATCTCGGAGCCTGTAG	Reverse
	AACCTGCTGGTGTGTGACGTTCCCA	Probe	5’Fam-3’Tamra
Tnfa	CCAGACCCTCACACTCAGATCA	Forward
	CCTCCACTTGGTGGTTTGCT	Reverse
	TCGAGTGACAAGCCTGTAGCCCACG	Probe	5’Fam-3’Tamra
Cxcl1	GCGCCTATCGCCAATGAG	Forward
	GCAACACCTTCAAGCTCTGGAT	Reverse
	TGCCTGCAGACCATGGCTGGG	Probe	5’Fam-3’Tamra
Cxcl2	CCTGCCAAGGGTTGACTTCA	Forward
	CCTTGAGAGTGGCTATGACTTCTG	Reverse
	CGCCCCCAGGACCCCACTG	Probe	5’Fam-3’Tamra
Nos2	ACATCAGGTCGGCCATCACT	Forward
	CGTACCGGATGAGCTGTGAAT	Reverse
	CCCCAGCGGAGTGACGGCA	Probe	5’Fam-3’Tamra
Nox2	TGCAGGAAAGGAACAATGCC	Forward
	CTCATCATGGTGCACAGCAA	Reverse
	TGGCCTGAGATTCATCCCAGCCA	Probe	5’Fam-3’Tamra
Mpo	CCAACGATCAGCTGACCAAG	Forward
	TGAGGCCAGTGAAGAAGGAG	Reverse
	ACTCCAGAGCCAGCTACCCGGT	Probe	5’Fam-3’Tamra
Camp	CCTGAGCAATGTGCCTTCAA	Forward
	GGCTCGTTACAGCTGATGTC	Reverse
	ACCCTGAACCCGGCCGCTGA	Probe	5’Fam-3’Tamra
Lcn2	GCCTCAAGGACGACAACATC	Forward
	CTGAACCATTGGGTCTCTGC	Reverse
	CCCAGTCAGCCACACTCACCACCC	Probe	5’Fam-3’Tamra
Ctsg	AGGAGGTGCAGCTAAGAGTG	Forward
	TCCTTTCTCTCGGGTTTCCC	Reverse
	TGTGCGCCAATCGCTTCCAGT	Probe	5’Fam-3’Tamra
Elane	TGGCTGAGTTTGCAGATTGG	Forward
	GCAGACAGGTCCTAGTTGGT	Reverse
	CCTGCCCTCTCGGTCTTTGGGA	Probe	5’Fam-3’Tamra
Sod1	GGTTCCACGTCCATCAGTATG	Forward
	GTCACATTGCCCAGGTCTC	Reverse
	AACATGCCTCTCTTCATCCGCCG	Probe	5’Fam-3’Tamra
Sod2	TGCTCTAATCAGGACCCATTG	Forward
	CATTCTCCCAGTTGATTACATTCC	Reverse
	TGCTCCCACACGTCAATCCCC	Probe	5’Fam-3’Tamra
Gcsf	CAGCAGTGTTCCCAAACTGG	Forward
	CTGGCTGCCACTGTTTCTTT	Reverse
	ACCCTGCAACCTGGTTGACCAGAGC	Probe	5’Fam-3’Tamra
Gmcsf	TTCGCCTTAAAGGGACCAAGAG	Forward
	GTCCAAGCTGAGTCAGCGTTT	Reverse
	GGCACAGCCACAGTTGGAGGGC	Probe	5’Fam-3’Tamra
Marco	CCTGGACGAGTCGGTCAGAA	Forward
	CTTCAGCTCGGCCTCTGTT	Reverse
	CCAACGCGTCCGGATCATGGGT	Probe	5’Fam-3’Tamra
Msr1	TGAAGGACTGGGAACACTCACA	Forward
	CAGTAAGCCCTCTGTCTCCCTTT	Reverse
	TTCAATTCAAGGGCCTCCTGGACCC	Probe	5’Fam-3’Tamra
Cr3	TGGCTATGGATGCTCAGAGG	Forward
	CCATGGCACTCATGGTGATG	Reverse
	TGCGGCAATGACAGCATCTGCCA	Probe	5’Fam-3’Tamra
Fcyr1	CCATCACGGTGAAAGAGCTG	Forward
	CAGTTCAGGGTGACCAGACT	Reverse
	ACCACGCCAGTGCTGAGAGCA	Probe	5’Fam-3’Tamra
Fizz1	TCCAGCTAACTATCCCTCCACTGT	Forward
	AGCCACAAGCACACCCAGTAG	Reverse
	ATGAACAGATGGGCCTCCTGCCCT	Probe	5’Fam-3’Tamra
Arg1	ACCACAGTCTGGCAGTTGGAA	Forward
	GCATCCACCCAAATGACACA	Reverse
	CTGGCCACGCCAGGGTCCAC	Probe	5’Fam-3’Tamra
